# Supplementary material for: Embolization of aortic valve leaflet during valve-in-valve transcatheter aortic valve implantation: a case report
Source: Eur Heart J Case Rep. 2020 Feb 12;4(1):1–5. doi: 10.1093/ehjcr/ytaa010 (PMC7047047; doi:10.1093/ehjcr/ytaa010)
Supplement: ytaa010_Supplementary_Data [file ytaa010_supplementary_data.zip]

Archive with 7 entries (6 files):
- ytaa010-suppl_data/
- ytaa010-suppl_data/R3-12-23-EHJ-CR-Slide-Set-TAVR.pptx
- ytaa010-suppl_data/Video 2 EHJ longaxis doppler.avi
- ytaa010-suppl_data/Video 3 AV Long axis avulsion.avi
- ytaa010-suppl_data/Video 4-AV Severe AI-V.avi
- ytaa010-suppl_data/Video 5 -Fluro femoral artery filling defect.avi
- ytaa010-suppl_data/Video1 EHJ short axis AS.avi
